# Supplementary material for: Effect of Capsaicin Stress on Aroma-Producing Properties of Lactobacillus plantarum CL-01 Based on E-Nose and GC–IMS
Source: Molecules. 2023 Dec 23;29(1):107. doi: 10.3390/molecules29010107 (PMC10780002; doi:10.3390/molecules29010107)
Supplement: Supplementary file 1 [file molecules-29-00107-s001.zip]

Archive with 1 entries (1 files):
- molecules-2764688-supplementary.pdf
